# Supplementary material for: Diversity and Plant Growth-Promoting Ability of Endophytic, Halotolerant Bacteria Associated with Tetragonia tetragonioides (Pall.) Kuntze
Source: Plants (Basel). 2021 Dec 24;11(1):49. doi: 10.3390/plants11010049 (PMC8747539; doi:10.3390/plants11010049)
Supplement: Supplementary file 1 [file plants-11-00049-s001.zip]

Archive with 1 entries (1 files):
- plants-1427459-supplementary.pdf
